# Supplementary material for: Bioactive Components of Parthenocissus quinquefolia with Antioxidant and Anti-Inflammatory Properties: A Systematic Review
Source: Antioxidants (Basel). 2026 Jan 27;15(2):169. doi: 10.3390/antiox15020169 (PMC12937967; doi:10.3390/antiox15020169)
Supplement: Supplementary file 1 [file antioxidants-15-00169-s001.zip]

Archive with 1 entries (1 files):
- antioxidants-4101868-supplementary.pdf
